# Supplementary material for: Genetic Control of Photosynthesis in Sugarcane During Successive Ratoon Cycles
Source: Biology (Basel). 2025 Dec 31;15(1):75. doi: 10.3390/biology15010075 (PMC12784760; doi:10.3390/biology15010075)
Supplement: Supplementary file 1 [file biology-15-00075-s001.zip]

Archive with 1 entries (1 files):
- biology-3992798-supplementary.pdf
